# Supplementary material for: Relationship between isokinetic strength of the knee joint and countermovement jump performance in elite boxers
Source: PeerJ. 2023 Dec 6;11:e16521. doi: 10.7717/peerj.16521 (PMC10710124; doi:10.7717/peerj.16521)
Supplement: Supplemental Information 1 [file peerj-11-16521-s001.xlsx]

## Sheet: 膝关节
Number	Weight(kg)	Joint	Side	Velocity	Peak Torque(N·m)
					Flexors（extremum）	Flexors（ relative extremum）	Flexors（average value）	Extensors（extremum）	Extensors（ relative extremum）	Extensors（average value）
1	52	Kneel	Right Side D	60°/s	87.2	1.67692	81.9	167.1	3.21346	159.9
2	60				73.5	1.225	69.6	140	2.33333	128.5
3	81				123.3	1.52222	113.4	236.5	2.91975	225.7
4	75				134.8	1.79733	132.1	229.4	3.05867	214.9
5	64				86.3	1.34844	81	167.9	2.62344	167
6	56				73.4	1.31071	66	131.3	2.34464	128
7	49				67.2	1.37143	62.9	126	2.57143	122.1
8	75				79.4	1.05867	75.4	141.9	1.892	136.5
9	60				72.2	1.20333	69.9	133.7	2.22833	105.8
10	69				105.4	1.52754	96.9	204.2	2.95942	175.1
11	63				76.86	1.22	74.3	146.16	2.32	139.09
12	69				104.88	1.52	90.6	202.86	2.94	175.239
13	57				93.48	1.64	77.2	180.12	3.16	148.751
Number	Weight(kg)	Joint	Side	Velocity	Peak Torque(N·m)
					Flexors（extremum）	Flexors（ relative extremum）	Flexors（average value）	Extensors（extremum）	Extensors（ relative extremum）	Extensors（average value）
1	52	Kneel	Left Side ND	60°/s	77.3	1.48654	74.2	160	3.07692	152.1			#VALUE!	1.04438
2	60				97.2	1.62	90.5	156.4	2.60667	148.3			0.756173	0.895141
3	81				138.6	1.71111	132.7	247.1	3.05062	239.1			0.88961	0.957102
4	75				128	1.70667	116	207.7	2.76933	195.2			1.05313	1.10448
5	64				91.1	1.42344	86.7	179.2	2.8	171.4			0.947311	0.936942
6	56				72.3	1.29107	67.5	132.5	2.36607	128.3			1.01521	0.990943
7	49				60.8	1.24082	54.9	101.5	2.07143	96.1			1.10526	1.24138
8	75				78.8	1.05067	75.6	124.4	1.65867	122.1			1.00761	1.14068
9	60				62.4	1.04	60.8	125.8	2.09667	118			1.15705	1.0628
10	69				103.9	1.5058	97.9	155	2.24638	152.9			1.01444	1.31742
11	63				100.8	1.6	91.5	161.91	2.57	153.308			0.7625	0.902724
12	69				102.81	1.49	94.7	155.94	2.26	159.637			1.02013	1.30088
13	57				82.65	1.45	71.7	163.59	2.87	126.129			1.13103	1.10105
Number	Weight(kg)	Joint	Side	Velocity	Peak Torque(N·m)
					Flexors（extremum）	Flexors（ relative extremum）	Flexors（average value）	Extensors（extremum）	Extensors（ relative extremum）	Extensors（average value）
1	52	Kneel	Right Side D	180°/s	66.2	1.27308	62.5	116.6	2.24231	110.9				1.0609	1.02913
2	60				83.3	1.38833	81.1	113.2	1.88667	110				0.954181	1.00266
3	81				113.8	1.40494	104.3	171.5	2.11728	168.3				1.03549	0.957031
4	75				117.4	1.56533	110.4	153.6	2.048	150.2				1.03436	1.05062
5	64				77.4	1.20938	73.5	121.9	1.90469	119.3				1.05163	0.950858
6	56				71.6	1.27857	68.9	93.6	1.67143	91.7				1.09816	1.09091
7	49				49.6	1.01224	48.4	74	1.5102	69.9				1.13761	1.00817
8	75				75.1	1.00133	73.4	119.7	1.596	117.8				0.951838	1.06306
9	60				64.7	1.07833	62	95.2	1.58667	90.2				1.10788	0.998951
10	69				89.6	1.29855	84.7	138.7	2.01014	125				1.06287	1.14156
11	63				86.31	1.37	76.87	116.55	1.85	129.581				0.958042	1
12	69				87.63	1.27	82.32	140.07	2.03	138.539				1.05833	1.0973
13	57				71.82	1.26	62.87	126.54	2.22	94.838				1.07692	1.02778
Number	Weight(kg)	Joint	Side	Velocity	Peak Torque(N·m)
					Flexors（extremum）	Flexors（ relative extremum）	Flexors（average value）	Extensors（extremum）	Extensors（ relative extremum）	Extensors（average value）
1	52	Kneel	Left Side ND	180°/s	62.4	1.2	60.4	113.3	2.17885	107.2
2	60				87.3	1.455	83.4	112.9	1.88167	110.8
3	81				109.9	1.35679	102.1	179.2	2.21235	174.2
4	75				113.5	1.51333	103.6	146.2	1.94933	140.2
5	64				73.6	1.15	71.9	128.2	2.00312	124.6
6	56				65.2	1.16429	64.5	85.8	1.53214	75.7
7	49				43.6	0.889796	41	73.4	1.49796	67.8
8	75				78.9	1.052	77	112.6	1.50133	110
9	60				58.4	0.973333	55.7	95.3	1.58833	86.1
10	69				84.3	1.22174	83.4	121.5	1.76087	109.1
11	63				90.09	1.43	84.45	116.55	1.85	112.805
12	69				82.8	1.2	76.88	127.65	1.85	117.62
13	57				66.69	1.17	58.45	123.12	2.16	88.2162
Number	Weight(kg)	Joint	Side	Velocity	Peak Torque(N·m)
					Flexors（extremum）	Flexors（ relative extremum）	Flexors（average value）	Extensors（extremum）	Extensors（ relative extremum）	Extensors（average value）
1	52	Kneel	D	240°/s	67.6	1.3	62.5	101.4	1.95	110.9				0.822785	0.9375
2	60				86.4	1.44	81.1	87	1.45	110				1.02857	0.917722
3	81				117.45	1.45	104.3	154.71	1.91	168.3				1.11538	0.927184
4	75				120.75	1.61	110.4	121.5	1.62	150.2				1.11806	0.964286
5	64				78.72	1.23	73.5	96.64	1.51	119.3				1.12844	0.862857
6	56				72.8	1.3	68.9	77.84	1.39	91.7				1.18182	1.09449
7	49				50.96	1.04	48.4	58.31	1.19	69.9				1.25301	0.944444
8	75				78	1.04	73.4	99.75	1.33	117.8				1.0297	1.064
9	60				67.2	1.12	62	75.6	1.26	90.2				1.21739	0.919708
10	69				90.39	1.31	84.7	114.54	1.66	125				1.13913	1.18571
11	63				89.46	1.42	78.56	91.98	1.46	90.463				1.02899	0.918239
12	69				91.08	1.32	84.54	115.23	1.67	106.167				1.15789	1.21898
13	57				73.53	1.29	63.44	110.01	1.93	74.36				0.832258	0.927885
Number	Weight(kg)	Joint	Side	Velocity	Peak Torque(N·m)
					Flexors（extremum）	Flexors（ relative extremum）	Flexors（average value）	Extensors（extremum）	Extensors（ relative extremum）	Extensors（average value）
1	52	Kneel	ND	240°/s	82.16	1.58	60.4	108.16	2.08	107.2
2	60				84	1.4	83.4	94.8	1.58	110.8
3	81				105.3	1.3	102.1	166.86	2.06	174.2
4	75				108	1.44	103.6	126	1.68	140.2
5	64				69.76	1.09	71.9	112	1.75	124.6
6	56				61.6	1.1	64.5	71.12	1.27	75.7
7	49				40.67	0.83	41	61.74	1.26	67.8
8	75				75.75	1.01	77	93.75	1.25	110
9	60				55.2	0.92	55.7	82.2	1.37	86.1
10	69				79.35	1.15	83.4	96.6	1.4	109.1
11	63				86.94	1.38	74.77	100.17	1.59	95.8744
12	69				78.66	1.14	72.34	94.53	1.37	111.141
13	57				88.35	1.55	61.87	118.56	2.08	71.2285

## Sheet: 垂直纵跳
Number	Weight(kg)	HEIGHT
1	52	48.12
2	60	39.5
3	81	42.13
4	75	34.7
5	64	33.7
6	56	38.12
7	49	33.8
8	75	37.9
9	60	32.4
10	69	31.9
11	63	37.5
12	69	39.6
13	57	40.3
